# Supplementary material for: Nationwide Survey of the Surgical Treatment for Hiatal Hernia in Japan
Source: Ann Gastroenterol Surg. 2025 Sep 15;10(1):113–27. doi: 10.1002/ags3.70079 (PMC12757165; doi:10.1002/ags3.70079)
Supplement: Supplementary file 1 — Table S1: Participating institutions. [file AGS3-10-113-s001.xlsx]

## Sheet: Table8_SuppInfo 
	Supporting Table 1. Participating institutions
	Akita University Hospital	Minami Osaka Hospital
	Asahikawa Medical University	Minoh City Hospital
	Faculty of Medicine University of Fukui	Mitsugi General Hospital
	Faculty of Medicine University of Miyazaki	Murakami General Hospital
	Federation of National Public Service Personnel Mutual Aid Associations Tachikawa Hospital	Nagaoka Chuo General Hospital
	Federation of National Public Service Personnel Mutual Aid AssociationsTonan Hospital	Nagasaki University Graduate School of Biomedical Sciences
	Fuji City General Hospital	Nagoya University Hospital
	Fukuoka University Hospital	Nara Medical University
	Fukushima Medical University	National Defense Medical College
	Graduate School of Medical Sciences, Kyushu University	National Hospital Organization Nagoya Medical Center
	Hachinohe City Hospital	National Hospital Organization Takasaki General Medical Center
	Hiratsuka City Hospital	National Hospital Organization Tokyo Medical Center
	Hiroshima City North Medical Center Asa Citizens Hospital	Niigata City General Hospital
	Hokkaido University	Niigata University Graduate School of Medical and Dental Sciences
	Hyogo Medical University	Nippon Medical School
	Hyogo Prefectural Nishinomiya Hospital	Ogikubo Hospital
	ISEIKAI International General Hospital	Oita University Faculty of Medicine
	Ishikawa Prefectural Central Hospital	Okayama University Graduate School of Medicine
	Iwate Prefectural Ofunato Hospital	Osaka Metroporitan University Graduate School of Medicine
	JA Hiroshima General Hospital	Osaki Citizen Hospital
	Japan Commnutiy Health care Organization Gunma Chuo Hospital	Red Cross Hospital Takatsuki
	Japan Commnutiy Health care Organization Kyushu Hospital	Rinku General Medical Center
	Japanese Red Cross Fukuoka Hospital	Saiseikai Utsunomiya Hospital
	Japanese Red Cross Ishinomaki Hospital	Shimane University Faculty of Medicine
	Jichi Medical University	Shin Takeo Hospital
	Jikei University School of Medicine	Showa University
	Juntendo University Urayasu Hospital	Shukou Keijinkai Hospital
	Kagawa University Faculty of Medicine	St. Marianna University School of Medicine Hospital
	Kagoshima University Hospital	Toho University Ohashi Medical Center
	Kanazawa University Hospital	Tokai University Hachioji Hospital
	Kashiwa Kosei General Hospital	Tokai University School of Medicine
	Kawasaki Municipal Hospital	Tokai University Tokyo Hospital
	Keio University School of Medicine	Tokushima University Graduate School of Biomedical Sciences
	Kimitsu Chuo Hospital	Tokyo Hospital
	Kindai University Nara Hospital	Tokyo Medical and Dental University
	Kita-Harima Medical Center	Tokyo Women's Medical University
	Kitasato University School of Medicine	Toranomon Hospital
	Kobe City Nishi-Kobe Medical Center	Yamaguchi University Graduate School of Medicine
	Kobe University Graduate School of Medicine	Yokohama City University Medical Center
	Kurume University	Yokohama City University School of Medicine
